# Supplementary material for: Novel variation and de novo mutation rates in population-wide de novo assembled Danish trios
Source: Nat Commun. 2015 Jan 19;6:5969. doi: 10.1038/ncomms6969 (PMC4309431; doi:10.1038/ncomms6969)
Supplement: Supplementary Data 1 — Overview of Illumina sequencing data [file ncomms6969-s2.xlsx]

## Sheet: DataProduction
Supplementary Data 1. Overview of Illumina sequencing data
Sample	ReadLength	TotalReads Pairs	TotalBases	Estimated coverage	Q20-fq1	Q20-fq2	GC-fq1	GC-fq2	Error-fq1	Error-fq2	Align-fq1	Align-fq2	InsertSize	InsertSizeSD
1006-01	100;100	191617987	38323597400	12.7745	97.55	96.13	39.56	39.54	0.66	0.78	98.24	97.27	162	-16/+12
1006-01	100;100	205721286	41144257200	13.7148	97.89	95.81	45.04	45.11	1.08	1.31	98	96.97	147	-22/+12
1006-01	100;100	176887186	35377437200	11.7925	95.85	92.79	44.92	44.99	1.65	1.63	97.91	95.21	158	-27/+12
1006-01	100;100	210085487	42017097400	14.0057	96.21	91.73	41.16	41.34	0.92	0.97	98.26	95.89	499	-24/+19
1006-01	100;100	158354488	31670897600	10.557	93.15	87.73	43.93	44.08	1.39	1.62	97.69	93.83	757	-22/+18
1006-02	100;100	209378652	41875730400	13.9586	97.11	95.34	39.52	39.53	1	1.17	98.28	96.5	155	-25/+13
1006-02	100;100	212312475	42462495000	14.1542	97.66	95.68	46.15	46.25	1.26	1.47	97.71	96.47	154	-25/+11
1006-02	100;100	220231396	44046279200	14.6821	96.23	93.9	43.17	43.18	0.93	0.96	98.12	97.37	168	-16/+10
1006-02	100;100	220183219	44036643800	14.6789	96.35	92.24	41.6	41.74	0.89	0.93	98.04	96.04	460	-24/+26
1006-02	100;100	152484386	30496877200	10.1656	90.91	86.54	45.6	45.66	1.7	1.9	97.02	93.13	763	-164/+21
1006-05	100;100	199095534	39819106800	13.273	97.31	95.83	39.42	39.43	0.84	0.96	98.27	97.13	152	-24/+16
1006-05	100;100	203276251	40655250200	13.5518	95.56	92.3	43.16	43.25	1.49	1.37	97.98	97.13	177	-29/+11
1006-05	100;100	129639791	25927958200	8.64265	95.95	95.58	43.27	43.33	2.14	1.38	97.69	97.06	181	-30/+10
1006-05	100;100	209004096	41800819200	13.9336	95.94	94.2	43.26	43.28	1.45	1.43	97.88	96.95	181	-29/+10
1006-05	100;100	224094830	44818966000	14.9397	94.52	90.65	41.5	41.62	1.47	1.11	97.83	95.38	479	-79/+24
1006-05	100;100	145052441	29010488200	9.67016	94.63	85.73	43.16	43.25	1.67	2.54	97.52	94	778	-392/+17
1025-01	100;100	211878110	42375622000	14.1252	96.8	94.93	38.77	38.78	0.74	0.85	98.06	97.22	171	-22/+12
1025-01	100;100	211334917	42266983400	14.089	94.49	90.6	44.6	44.64	1.6	1.58	97.9	94.45	168	-25/+11
1025-01	100;100	216484330	43296866000	14.4323	96.54	93.23	44.62	44.73	1.09	1.31	97.93	96.64	167	-25/+11
1025-01	150;150	164018395	49205518500	16.4018	87.38	79.23	42.64	42.73	2.17	2.87	97.75	92.9	510	-51/+16
1025-01	100;100	161522210	32304442000	10.7681	94.62	87.45	44.36	44.36	1.01	1.78	97.01	94.54	736	-143/+21
1025-02	100;100	203046114	40609222800	13.5364	95.91	93.86	39.71	39.72	0.93	1	98.24	97.07	154	-23/+15
1025-02	100;100	276473074	55294614800	18.4315	95.54	93.96	44.1	44.16	1.83	2.01	98.18	96.88	157	-32/+10
1025-02	100;100	221983627	44396725400	14.7989	94.52	92.1	44.52	44.53	1.57	1.54	97.56	95.35	172	-28/+13
1025-02	100;100	210461283	42092256600	14.0308	96.66	92.9	41.24	41.39	0.83	0.85	98.24	96.29	447	-23/+23
1025-02	100;100	169406113	33881222600	11.2937	92.47	85.79	45.86	45.95	1.54	1.83	96.84	92.4	759	-113/+29
1025-05	100;100	202683112	40536622400	13.5122	95.93	93.72	39.93	39.94	0.99	1.07	98.15	96.8	159	-25/+14
1025-05	100;100	206861752	41372350400	13.7908	95.42	92.05	43.83	43.94	1.32	1.23	98.06	97.13	151	-22/+13
1025-05	100;100	208039948	41607989600	13.8693	95.4	93.71	43.98	43.95	1.49	1.36	97.8	96.56	151	-21/+13
1025-05	100;100	187728228	37545645600	12.5152	96.84	93.48	42.12	42.21	0.8	0.85	98.09	96.47	518	-17/+16
1025-05	100;100	194602948	38920589600	12.9735	96.27	80.14	39.75	39.85	0.78	3.1	98.12	94.77	785	-20/+19
1298-01	100;100	202426065	40485213000	13.4951	95.85	93.66	40.03	40.06	0.81	0.92	98.19	96.96	175	-19/+13
1298-01	100;100	267558361	53511672200	17.8372	96.02	89.67	43.42	43.32	2.55	2.98	98.13	92.19	155	-37/+10
1298-01	100;100	204246090	40849218000	13.6164	95.37	92.15	43.64	43.66	2.76	2.47	98.11	97.3	152	-36/+12
1298-01	100;100	212175293	42435058600	14.145	96.3	93.29	41.69	41.78	0.99	0.85	98.11	96.44	443	-32/+18
1298-01	100;100	165374861	33074972200	11.025	93.13	86.54	43.57	43.73	1.44	1.73	97.4	93.11	763	-196/+27
1298-02	100;100	211155430	42231086000	14.077	95.4	93.24	39.8	39.83	1.01	1.12	98.17	96.84	153	-24/+16
1298-02	100;100	211605858	42321171600	14.1071	94.5	90.82	44.05	44.09	2.01	1.97	97.8	94.67	143	-24/+13
1298-02	100;100	224192127	44838425400	14.9461	96.19	93.2	44	44.1	1.52	1.71	97.86	96.71	142	-24/+13
1298-02	150;150	178242451	53472735300	17.8242	87.66	79.74	42.64	42.75	2.07	2.68	97.91	93.03	458	-18/+18
1298-02	100;100	175493807	35098761400	11.6996	93	85.53	43.57	43.81	2	2.37	96.98	91.95	725	-322/+22
1298-04	100;100	208663693	41732738600	13.9109	95.58	90.97	43.51	43.51	1.37	1.87	98.02	94.25	155	-23/+10
1298-04	100;100	228422464	45684492800	15.2282	95.08	91.06	43.47	43.43	1.56	2.07	98.02	95.26	157	-24/+10
1298-04	100;96	252809383	49550639068	16.5169	96.76	94.33	43.84	43.83	1.41	1.48	98.06	97.11	157	-24/+10
1298-04	100;100	186108274	37221654800	12.4072	94.53	90.71	41.48	41.54	1.21	1.15	98.11	94.36	457	-29/+17
1298-04	100;100	131872249	26374449800	8.79148	95.58	72.8	44.15	44.59	1.43	4.14	97.05	88.59	785	-212/+22
1304-01	100;100	194253850	38850770000	12.9503	96.48	94.71	38.65	38.66	0.72	0.81	98.07	96.96	161	-14/+11
1304-01	100;100	222913809	44582761800	14.8609	95.8	93.19	43.76	43.76	2.06	2.44	97.96	96.65	150	-31/+10
1304-01	100;96	250036777	49007208292	16.3357	97.3	94.72	43.93	43.97	2.04	2.09	97.96	97.05	149	-31/+10
1304-01	100;96	259186424	50800539104	16.9335	97.07	94.42	43.99	44.05	2.39	2.35	97.95	96.9	149	-34/+12
1304-01	100;100	178901419	35780283800	11.9268	94.77	90.77	41.5	41.56	1.2	1.14	98.08	94.32	460	-20/+15
1304-01	100;100	141015627	28203125400	9.40104	96.69	78.54	44.14	44.31	1.17	3.26	97.34	92.62	730	-144/+25
1304-02	100;100	197464489	39492897800	13.1643	96.06	93.97	39.33	39.35	0.71	0.82	98.28	97.27	183	-14/+10
1304-02	100;100	234164423	46832884600	15.611	97.04	92.41	44.18	44.09	1.54	1.87	98.07	96.57	152	-24/+11
1304-02	100;100	181433891	36286778200	12.0956	96.73	94.26	44.03	44.04	1.31	1.54	98.09	97.16	158	-25/+12
1304-02	100;100	187759184	37551836800	12.5173	94.5	88.28	42.03	42.11	1.09	1.4	97.9	95.66	485	-14/+15
1304-02	100;100	135979892	27195978400	9.06533	96.48	75.13	43.86	44.32	1.07	3.65	97.63	91.52	785	-117/+21
1304-04	100;100	208165837	41633167400	13.8777	95.62	93.44	39.1	39.12	0.71	0.82	98.26	97.14	164	-13/+11
1304-04	100;100	216301314	43260262800	14.4201	94.42	90.47	45.19	45.19	2.1	2.17	97.92	94.37	160	-31/+9
1304-04	100;100	213606717	42721343400	14.2404	95.3	93.88	45.22	45.19	2.04	1.91	97.66	96.54	160	-31/+9
1304-04	100;100	173501944	34700388800	11.5668	94.82	90.78	41.5	41.56	1.2	1.13	98.13	94.31	459	-36/+14
1304-04	100;100	191584618	38316923600	12.7723	96.57	81.32	38.76	38.77	0.75	2.77	98.21	94.92	739	-22/+27
1390-01	100;100	193527096	38705419200	12.9018	96.29	94.46	40.42	40.46	0.71	0.82	98.21	97.3	171	-18/+13
1390-01	100;100	205298024	41059604800	13.6865	96.29	93.42	43.78	43.83	1.3	1.53	98.09	97.2	157	-25/+11
1390-01	100;100	215170078	43034015600	14.3447	96.24	93.8	43.86	43.91	1.77	1.79	97.91	97.12	164	-33/+11
1390-01	100;100	183056249	36611249800	12.2037	95.33	88.95	42.83	42.95	0.75	1.32	97.9	95.76	503	-13/+13
1390-01	100;100	119269438	23853887600	7.9513	95.31	89.26	43.02	43.09	0.94	1.45	97.55	95.22	773	-23/+20
1390-02	100;100	195235676	39047135200	13.0157	96.15	93.53	43.37	43.35	1.21	1.2	98.05	96.93	166	-21/+11
1390-02	100;100	196987654	39397530800	13.1325	95.09	91.55	43.45	43.41	1.43	1.45	97.99	94.99	166	-21/+11
1390-02	100;100	194462126	38892425200	12.9641	95.92	93.38	43.51	43.51	1.04	1.23	98.05	96.79	170	-20/+11
1390-02	100;100	190512085	38102417000	12.7008	93.5	88.92	41.92	41.97	1.38	1.32	97.87	93.48	492	-69/+17
1390-02	100;100	146405796	29281159200	9.76039	92.57	88.17	42.46	42.61	1.19	1.32	97.56	94.84	741	-69/+21
1390-05	100;96	232573781	45584461076	15.1948	97.54	95.24	42.45	42.38	0.76	0.85	98.25	97.38	153	-12/+10
1390-05	100;100	201646584	40329316800	13.4431	96.94	92.71	42.21	42.21	0.71	1.14	98.26	97.25	151	-13/+10
1390-05	100;96	224224824	43948065504	14.6494	97.8	95.66	42.37	42.31	0.74	0.84	98.26	97.42	153	-13/+10
1390-05	100;100	171707151	34341430200	11.4471	95.2	89.85	44.84	44.91	0.95	1.42	97.53	95.42	488	-78/+15
1390-05	100;100	135340758	27068151600	9.02272	95.62	87.46	43.82	43.97	0.85	1.6	97.46	94.9	780	-117/+33
1423-01	100;100	205945882	41189176400	13.7297	96.27	93.27	44.07	44.11	0.85	1.01	98.09	96.92	161	-12/+12
1423-01	100;100	217065183	43413036600	14.471	94.48	90.47	44.11	44.13	1.29	1.34	98.07	94.59	161	-12/+12
1423-01	100;100	197456024	39491204800	13.1637	96.02	93.2	44.2	44.25	0.82	1.07	98.08	96.86	166	-12/+11
1423-01	100;100	192061599	38412319800	12.8041	93.77	89	41.55	41.59	1.32	1.3	98.03	93.26	486	-49/+19
1423-01	100;100	149314725	29862945000	9.95431	92.14	87.4	42.52	42.66	1.27	1.46	97.6	94.66	744	-130/+21
1423-02	100;96	226520609	44398039364	14.7993	97.48	94.99	44.21	44.24	0.97	1.08	97.93	96.46	155	-21/+13
1423-02	100;100	201557127	40311425400	13.4371	96.67	92.37	44.04	44.12	0.86	1.26	98.02	96.77	153	-18/+11
1423-02	100;96	216838341	42500314836	14.1668	97.82	95.7	44.21	44.23	0.88	0.93	97.98	96.95	153	-18/+11
1423-02	100;100	176973696	35394739200	11.7982	96.88	92.96	43.02	43.17	0.99	1.19	97.91	96.31	448	-149/+27
1423-02	100;100	125165029	25033005800	8.34434	97.08	91.83	42.89	42.94	0.74	1.06	97.9	95.47	750	-201/+28
1423-04	100;100	214547388	42909477600	14.3032	94.41	89.95	46.81	46.85	1.42	1.48	97.77	93.9	171	-21/+11
1423-04	100;100	213163325	42632665000	14.2109	93.8	87.87	46.84	46.94	1.35	1.97	97.75	94.25	169	-22/+12
1423-04	100;100	182299928	36459985600	12.1533	97.07	92.97	46.13	46.23	0.86	1.37	98.07	96.78	156	-13/+12
1423-04	100;100	166616980	33323396000	11.1078	97.19	93.91	42.33	42.47	0.66	0.81	98.15	96.84	463	-32/+15
1423-04	100;100	121828638	24365727600	8.12191	96.15	89.79	43.5	43.63	0.8	1.37	97.7	95.59	715	-110/+25
1426-01	100;100	199689185	39937837000	13.3126	96.37	93.75	45.56	45.64	0.96	1.16	98.07	96.79	151	-16/+12
1426-01	100;100	206786156	41357231200	13.7857	96.62	94.47	45.64	45.67	1.03	1.03	97.98	96.82	152	-16/+11
1426-01	100;100	207224105	41444821000	13.8149	96.2	94.18	45.88	45.9	1.15	1.08	97.77	96.81	185	-17/+10
1426-01	150;150	168569483	50570844900	16.8569	87.67	79.22	42.05	42.1	2.02	2.68	98.02	92.81	529	-27/+25
1426-01	100;100	145320471	29064094200	9.68803	94.39	89.07	42.86	42.94	1.34	1.36	97.29	95.28	783	-19/+18
1426-02	100;100	175403201	35080640200	11.6935	96.82	92.59	42.01	42.16	0.71	0.96	98.11	96.28	470	-62/+18
1426-02	100;100	127509002	25501800400	8.5006	96.92	90.68	43.18	43.25	0.78	1.17	97.72	94.87	774	-225/+29
1426-03	100;100	212048122	42409624400	14.1365	97.87	96.53	39.85	39.81	0.58	0.76	98.2	97.51	176	-12/+10
1426-03	100;100	196740287	39348057400	13.116	96.57	93.83	45.79	45.87	1.13	1.37	97.97	96.53	155	-20/+12
1426-03	100;100	206075952	41215190400	13.7384	96.5	94.48	45.79	45.82	1.26	1.27	97.88	96.55	151	-21/+16
1426-03	100;100	200220676	40044135200	13.348	94.86	88.06	42.98	43.03	0.86	1.61	97.71	93.76	475	-38/+15
1426-03	100;100	163450130	32690026000	10.8967	92.81	86.76	45.61	45.64	1.56	1.82	96.75	92.5	759	-161/+22
1473-01	100;100	203884776	40776955200	13.5923	95.89	93.03	43.75	43.8	1.07	1.33	97.89	96.28	153	-20/+12
1473-01	100;100	210451201	42090240200	14.0301	96.35	93.99	43.85	43.86	1.1	1.14	97.82	96.5	153	-20/+12
1473-01	100;100	213825981	42765196200	14.2551	95.84	92.82	43.68	43.67	1.28	1.32	97.7	95.52	153	-21/+12
1473-01	100;100	178227590	35645518000	11.8818	96.52	92.13	42.43	42.57	0.81	1.07	98.01	96.2	519	-110/+15
1473-01	100;100	129108151	25821630200	8.60721	95.23	85.3	43.23	43.47	0.97	2.08	97.67	94.15	783	-237/+36
1473-02	100;100	192528210	38505642000	12.8352	95.28	89.86	42.08	42.26	1.08	1.45	97.93	95.3	498	-135/+15
1473-02	100;100	145193694	29038738800	9.67958	95.97	86.96	42.45	42.63	0.84	1.73	97.78	94.78	722	-160/+27
1473-04	100;100	182596228	36519245600	12.1731	96.36	91.53	42.38	42.51	0.78	1.08	97.85	95.7	496	-76/+16
1473-04	100;100	126665243	25333048600	8.44435	96.06	86.32	42.91	43.1	0.93	1.88	97.52	94.1	759	-216/+20
1481-01	100;100	200266037	40053207400	13.3511	96.31	93.53	44.5	44.5	1.48	1.55	97.83	96.73	152	-26/+10
1481-01	100;100	195791720	39158344000	13.0528	95.96	93.31	44.61	44.62	1.45	1.7	97.81	96.49	152	-26/+10
1481-01	100;100	190609016	38121803200	12.7073	95.88	93.57	44.96	44.96	2.43	2.49	97.49	96.13	147	-34/+10
1481-01	100;100	182098844	36419768800	12.1399	96.13	91.49	41.89	42.02	0.71	0.98	98.1	96.26	511	-15/+16
1481-01	100;100	144475629	28895125800	9.63171	95.19	83.42	42.28	42.48	0.84	4.86	97.8	95.09	825	-35/+22
1481-02	100;100	158625047	31725009400	10.575	95.09	91.11	42.49	42.6	1.02	1.16	97.88	95.49	485	-49/+14
1481-02	150;150	140432839	42129851700	14.0433	81.6	69.27	44.22	44.47	2.95	4.42	97.23	90.47	803	-89/+19
1481-05	100;100	203969303	40793860600	13.598	93.95	90.55	43.18	43.18	1.49	1.86	97.93	94.08	163	-27/+10
1481-05	100;100	204746802	40949360400	13.6498	95.38	91.88	43.36	43.39	1.68	1.5	97.91	97.02	163	-27/+10
1481-05	100;100	207310908	41462181600	13.8207	95.14	91.45	43.24	43.29	1.8	1.7	97.86	96.49	169	-30/+10
1481-05	100;100	170547953	34109590600	11.3699	94.47	90.59	42.43	42.53	1.03	1.1	98.01	95.74	482	-13/+14
1481-05	150;150	140388729	42116618700	14.0389	82.93	73.18	43.52	43.62	2.93	4.01	97.24	91.24	757	-151/+23
1497-01	100;100	205582898	41116579600	13.7055	95.46	92.22	46.38	46.42	1.37	1.67	97.7	95.58	167	-21/+10
1497-01	100;100	202125420	40425084000	13.475	95.24	91.69	46.39	46.47	1.67	1.45	97.66	96.18	168	-22/+10
1497-01	100;100	203091883	40618376600	13.5395	95.24	91.76	46.26	46.34	1.58	1.45	97.75	96.25	170	-23/+11
1497-01	100;100	166582383	33316476600	11.1055	94.67	90.78	42.3	42.42	1.04	1.11	98.02	95.77	495	-66/+16
1497-01	150;150	142670017	42801005100	14.267	81.67	71.7	42.82	42.98	2.85	3.97	97.71	91.89	737	-65/+28
1497-02	100;100	199749804	39949960800	13.3167	95.53	92.32	45.81	45.87	1.31	1.11	97.89	96.91	179	-20/+14
1497-02	100;100	229449046	45889809200	15.2966	92.82	87.79	45.96	46	1.7	1.75	97.93	93.52	169	-28/+13
1497-02	100;100	213557497	42711499400	14.2372	94.52	92.91	46.18	46.17	1.57	1.41	97.34	95.95	167	-28/+14
1497-02	100;100	171952339	34390467800	11.4635	93.98	89.84	42.8	42.96	1.05	1.12	97.85	95.41	509	-41/+16
1497-02	150;150	130967960	39290388000	13.0968	75.19	64.32	44.03	44.26	3.99	5.59	97.37	90.81	833	-16/+17
1497-05	100;100	222726223	44545244600	14.8484	94.93	91.23	46.5	46.59	3.02	5.47	96.42	89.79	176	-11/+9
1497-05	100;100	209496939	41899387800	13.9665	94.79	92.83	46.58	46.58	3.29	5.35	96.3	90.33	175	-10/+9
1497-05	100;100	217022188	43404437600	14.4681	94.01	92.17	46.52	46.52	3.16	5.05	96.44	90.23	179	-11/+9
1497-05	100;100	199273453	39854690600	13.2849	93.18	88.14	44.3	44.47	1.97	2.03	97.3	92.93	477	-157/+14
1497-05	100;100	132660729	26532145800	8.84405	94.8	87.88	42.73	42.82	1.04	1.59	97.43	94.63	777	-219/+26

## Sheet: MappingStats
Supplementary Data 1. Statistics of Illumina read mapping
Sample	Total bases (Gb)	Total reads	Collapsed and trimmed reads*	Mapped reads	Reads in final BAM	Average depth (X)	Fraction of genome covered => 1X
1006-01	188.533	1885332868	1300951770	1298285031	1109445349	49.6	0.922957
1006-02	202.918	2029180256	1379485121	1376819611	1186299468	53.8	0.917014
1006-05	222.033	2220325886	1555231322	1552323519	1348089421	60.8	0.916818
1025-01	209.449	1930475924	1303489964	1300617209	1072771092	56.1	0.923262
1025-02	216.274	2162740422	1467452677	1464393136	1256927001	57	0.916918
1025-05	199.983	1999831976	1369774860	1367463783	1130220409	51.7	0.922856
1298-01	210.356	2103561340	1442326275	1439893700	1234647066	54.2	0.923139
1298-02	217.962	2001379346	1335994188	1332102767	1142664354	53.9	0.918164
1298-04	200.564	2015752126	1306935007	1303135461	1120926656	51.3	0.917269
1304-01	247.225	2492615812	1551444730	1548326342	1295886539	60.2	0.923339
1304-02	187.36	1873603758	1285583960	1282975288	1100306399	49.5	0.917529
1304-04	200.632	2006320860	1359870557	1357019762	1051296258	52.1	0.917363
1390-01	183.264	1832641770	1227923225	1225931785	1054865725	48.5	0.922964
1390-02	184.721	1847206674	1262630015	1259245803	1094738675	50.2	0.916929
1390-05	191.271	1930986196	1262016003	1260156764	1076838447	49.9	0.922695
1423-01	192.369	1923686826	1302840812	1300084550	1112593306	51.9	0.922562
1423-02	187.638	1894109604	1244802895	1242867148	1076550077	49.1	0.917068
1423-04	179.691	1796912518	1207606833	1204878989	1034099168	48.6	0.91584
1426-01	202.375	1855178800	1287112788	1284897934	1088373744	53.7	0.922029
1426-02	60.5824	605824406	592334419	590891515	517314705	18.4	0.91346
1426-03	195.707	1957070334	1353192367	1350408578	1148235826	52.6	0.916497
1473-01	187.1	1870995398	1230839677	1228328824	1051433373	48.1	0.922783
1473-02	67.5444	675443808	656885159	655098825	573797159	20.2	0.916067
1473-04	61.8523	618522942	601361594	599643240	530973839	18.5	0.920158
1481-01	182.648	1826482492	1226042102	1223635647	1043343168	45.4	0.922427
1481-02	73.8549	598115772	575732560	573705886	504348355	20.1	0.912012
1481-05	199.432	1853927390	1222808168	1219685979	1054377623	52	0.919971
1497-01	198.278	1840105202	1230341693	1227554295	1034351528	52.5	0.922143
1497-02	202.232	1891353292	1301220329	1297902045	1107976386	52.6	0.918001
1497-05	196.236	1962359064	1471554162	1467607372	1114627396	57.1	0.922805
*: 180bp libraries were collapsed from pairs to single reads
