# Supplementary material for: Novel variation and de novo mutation rates in population-wide de novo assembled Danish trios
Source: Nat Commun. 2015 Jan 19;6:5969. doi: 10.1038/ncomms6969 (PMC4309431; doi:10.1038/ncomms6969)
Supplement: Supplementary Data 4 — The de novo assembly coverage and depth of the chromosomes in the reference (Non-N portion) [file ncomms6969-s5.xlsx]

## Sheet: ChrCoverage
Supplementary Data 4. The de novo assembly coverage and depth of the chromosomes in the reference (Non-N portion)
Coverage of chromosomes in the 1KGP PhaseII reference= (length of the aligned blocks in the individual assembly ) / (length of the non-N portion).
Also shown is the average coverage depth of the de novo assembly over the chromosomes. Depth=(number of bases with a certain fold of coverage)/(number of bases covered).
	Coverage_1	Depth_1	Coverage_2	Depth_2	Coverage_3	Depth_3	Coverage_4	Depth_4	Coverage_5	Depth_5	Coverage_6	Depth_6	Coverage_7	Depth_7	Coverage_8	Depth_8	Coverage_9	Depth_9	Coverage_10	Depth_10	Coverage_11	Depth_11	Coverage_12	Depth_12	Coverage_13	Depth_13	Coverage_14	Depth_14	Coverage_15	Depth_15	Coverage_16	Depth_16	Coverage_17	Depth_17	Coverage_18	Depth_18	Coverage_19	Depth_19	Coverage_20	Depth_20	Coverage_21	Depth_21	Coverage_22	Depth_22	Coverage_X_Male	Depth_X_Male	Coverage_X_Female	Depth_X_Female	Coverage_Y_Male
1006-01	94	1	95	1	96	1	96	1	95	1	96	1	94	1	95	1	88	1	94	1	95	1	96	1	97	1	96	1	92	1	91	1	94	1	96	1	95	1	97	1	93	1	92	1	92	1	NA	NA	65
1006-02	94	1	95	1	96	1	95	1	95	1	96	1	93	1	95	1	88	1	94	1	95	1	96	1	96	1	95	1	92	1	91	1	94	1	96	1	95	1	97	1	93	1	92	1	NA	NA	94	1	NA
1006-05	94	1	95	1	96	1	95	1	94	1	96	1	93	1	95	1	87	1	94	1	95	1	96	1	96	1	95	1	92	1	91	1	94	1	96	1	94	1	96	1	93	1	91	1	NA	NA	93	1	NA
1025-01	94	1	95	1	96	1	95	1	95	1	96	1	93	1	95	1	88	1	94	1	95	1	96	1	96	1	96	1	92	1	91	1	94	1	96	1	94	1	97	1	93	1	91	1	92	1	NA	NA	62
1025-02	94	1	95	1	96	1	95	1	95	1	96	1	93	1	95	1	88	1	94	1	95	1	96	1	96	1	96	1	92	1	91	1	94	1	96	1	95	1	97	1	93	1	92	1	NA	NA	93	1	NA
1025-05	94	1	95	1	96	1	96	1	95	1	96	1	94	1	96	1	88	1	94	1	95	1	96	1	97	1	96	1	92	1	91	1	94	1	96	1	95	1	97	1	93	1	92	1	92	1	NA	NA	65
1298-01	94	1	95	1	96	1	96	1	95	1	96	1	94	1	95	1	88	1	94	1	96	1	96	1	97	1	95	1	92	1	91	1	94	1	96	1	95	1	97	1	93	1	92	1	92	1	NA	NA	65
1298-02	94	1	95	1	96	1	95	1	95	1	96	1	93	1	95	1	88	1	94	1	95	1	96	1	96	1	95	1	92	1	91	1	94	1	96	1	94	1	97	1	93	1	91	1	NA	NA	93	1	NA
1298-04	94	1	95	1	96	1	95	1	95	1	96	1	93	1	95	1	87	1	94	1	95	1	96	1	96	1	95	1	92	1	91	1	94	1	96	1	94	1	97	1	93	1	91	1	NA	NA	93	1	NA
1304-01	94	1	95	1	96	1	96	1	95	1	96	1	93	1	95	1	88	1	94	1	95	1	96	1	97	1	95	1	92	1	91	1	94	1	96	1	94	1	97	1	93	1	92	1	92	1	NA	NA	65
1304-02	94	1	95	1	96	1	95	1	95	1	96	1	93	1	95	1	88	1	94	1	95	1	96	1	97	1	95	1	92	1	91	1	94	1	96	1	94	1	96	1	93	1	91	1	NA	NA	93	1	NA
1304-04	94	1	95	1	96	1	95	1	95	1	96	1	93	1	95	1	88	1	94	1	95	1	96	1	97	1	96	1	92	1	91	1	94	1	96	1	95	1	97	1	93	1	91	1	NA	NA	93	1	NA
1390-01	94	1	95	1	96	1	95	1	95	1	96	1	93	1	95	1	88	1	94	1	95	1	96	1	97	1	95	1	92	1	91	1	94	1	96	1	94	1	97	1	93	1	92	1	92	1	NA	NA	63
1390-02	94	1	95	1	96	1	95	1	95	1	96	1	93	1	95	1	88	1	94	1	95	1	96	1	97	1	95	1	92	1	91	1	94	1	96	1	95	1	97	1	93	1	92	1	NA	NA	93	1	NA
1390-05	94	1	95	1	96	1	95	1	94	1	96	1	93	1	95	1	88	1	94	1	95	1	96	1	96	1	95	1	92	1	91	1	94	1	96	1	94	1	96	1	93	1	91	1	91	1	NA	NA	63
1423-01	94	1	95	1	96	1	96	1	95	1	96	1	93	1	95	1	88	1	94	1	95	1	96	1	97	1	96	1	92	1	91	1	94	1	96	1	95	1	97	1	93	1	92	1	92	1	NA	NA	64
1423-02	94	1	95	1	96	1	95	1	95	1	96	1	93	1	95	1	87	1	94	1	95	1	96	1	96	1	95	1	92	1	91	1	94	1	96	1	94	1	97	1	93	1	91	1	NA	NA	93	1	NA
1423-04	91	1	92	1	94	1	93	1	92	1	94	1	90	1	93	1	85	1	92	1	93	1	94	1	94	1	93	1	89	1	87	1	90	1	94	1	90	1	94	1	89	1	85	1	NA	NA	91	1	NA
1426-01	94	1	94	1	96	1	95	1	94	1	96	1	93	1	95	1	88	1	94	1	95	1	96	1	96	1	95	1	92	1	91	1	94	1	96	1	94	1	97	1	93	1	91	1	91	1	NA	NA	63
1426-02	93	1	94	1	95	1	94	1	93	1	95	1	92	1	94	1	87	1	93	1	94	1	95	1	95	1	94	1	91	1	90	1	93	1	95	1	92	1	96	1	92	1	90	1	NA	NA	92	1	NA
1426-03	94	1	95	1	96	1	95	1	95	1	96	1	93	1	95	1	88	1	94	1	95	1	96	1	96	1	95	1	92	1	91	1	94	1	96	1	94	1	97	1	93	1	91	1	NA	NA	93	1	NA
1473-01	94	1	95	1	96	1	95	1	95	1	96	1	93	1	95	1	87	1	94	1	95	1	96	1	96	1	95	1	92	1	91	1	94	1	96	1	94	1	97	1	93	1	91	1	91	1	NA	NA	63
1473-02	93	1	94	1	95	1	94	1	94	1	95	1	92	1	94	1	87	1	93	1	94	1	95	1	95	1	94	1	91	1	90	1	93	1	95	1	92	1	96	1	92	1	90	1	NA	NA	92	1	NA
1473-04	93	1	94	1	95	1	94	1	94	1	95	1	92	1	94	1	87	1	93	1	94	1	95	1	95	1	94	1	91	1	90	1	93	1	95	1	93	1	96	1	92	1	90	1	87	1	NA	NA	60
1481-01	94	1	95	1	96	1	95	1	95	1	96	1	93	1	95	1	87	1	94	1	95	1	96	1	97	1	95	1	92	1	91	1	94	1	96	1	95	1	97	1	93	1	92	1	91	1	NA	NA	63
1481-02	91	1	92	1	93	1	92	1	92	1	93	1	90	1	93	1	85	1	92	1	93	1	93	1	93	1	93	1	90	1	89	1	91	1	93	1	90	1	95	1	90	1	89	1	NA	NA	90	1	NA
1481-05	94	1	95	1	96	1	95	1	95	1	96	1	93	1	95	1	87	1	94	1	95	1	96	1	96	1	95	1	92	1	91	1	94	1	96	1	94	1	96	1	93	1	91	1	NA	NA	93	1	NA
1497-01	93	1	94	1	96	1	95	1	94	1	96	1	93	1	95	1	87	1	94	1	95	1	96	1	96	1	95	1	91	1	91	1	94	1	96	1	94	1	96	1	93	1	91	1	90	1	NA	NA	62
1497-02	91	1	92	1	94	1	92	1	92	1	93	1	90	1	92	1	85	1	91	1	92	1	93	1	93	1	92	1	89	1	87	1	90	1	93	1	90	1	94	1	89	1	86	1	NA	NA	91	1	NA
1497-05	92	1	93	1	95	1	94	1	93	1	94	1	91	1	94	1	86	1	93	1	93	1	94	1	95	1	94	1	90	1	89	1	91	1	95	1	89	1	95	1	91	1	88	1	90	1	NA	NA	61
[truncated: 127 more columns]

## Sheet: RepeatCoverage
Supplementary Data 4. The de novo assembly coverage of interspersed repeats, segmental duplications and tandem repeats
The repeats include interspersed repeats, segmental duplications and tandem repeats. The annotation files are downloaded from UCSC.
Coverage of repeats and genes = (length of the regions of interest (ROI) that are covered by the de novo assembly) / (length of the elements)
Table shows the proportions of the ROIs that are covered by the individual assembly at a certain coverage threshold. ROI that doesn't have 100% coverage is interrupted by either the inter-scaffold gap (most of the case) or excessive intra-scaffold gaps where variant discovery will not be performed using SoapAsmVar.
Interspersed repeaets
Coverage	1006-01	1006-02	1006-05	1025-01	1025-02	1025-05	1298-01	1298-02	1298-04	1304-01	1304-02	1304-04	1390-01	1390-02	1390-05	1423-01	1423-02	1423-04	1426-01	1426-02	1426-03	1473-01	1473-02	1473-04	1481-01	1481-02	1481-05	1497-01	1497-02	1497-05
1	0.90959	0.903923	0.884059	0.89535	0.903273	0.907177	0.903667	0.886207	0.895732	0.901966	0.896508	0.899538	0.900561	0.901058	0.890919	0.902349	0.885147	0.876172	0.892556	0.855174	0.89035	0.886628	0.854636	0.858235	0.896694	0.826415	0.894724	0.888766	0.866574	0.841572
[0.9-1)	0.00869255	0.00956796	0.0155319	0.0109998	0.00913459	0.00881161	0.0114832	0.0152955	0.0107301	0.00931074	0.00951132	0.0098554	0.00930963	0.00999689	0.0111491	0.0111015	0.0165324	0.011124	0.0113656	0.0196397	0.0112033	0.0156634	0.0180553	0.0165697	0.0110078	0.0169571	0.0106657	0.0123559	0.0120211	0.013282
[0.8-0.9)	0.0059215	0.00600347	0.007362	0.00710367	0.0062196	0.00649637	0.00646772	0.00742153	0.00656878	0.00662232	0.00684978	0.00735467	0.00705147	0.00641996	0.0075206	0.00685866	0.00805571	0.00746907	0.00832116	0.0106368	0.00723806	0.00837002	0.0110082	0.0102999	0.00766277	0.0122593	0.007111	0.00835625	0.00867523	0.00960395
[0.7-0.8)	0.00474755	0.00472845	0.00735156	0.0059215	0.00494169	0.00524712	0.00528022	0.00630912	0.00550301	0.00564695	0.005541	0.00574113	0.00562318	0.00500256	0.00634221	0.00531887	0.00689465	0.00599436	0.00660877	0.00936827	0.00605389	0.00693729	0.009731	0.00923943	0.0061845	0.0111584	0.00557742	0.00679513	0.00695662	0.00871277
[0.6-0.7)	0.00448744	0.00464271	0.00822164	0.0062176	0.00467914	0.00498434	0.00504698	0.00669451	0.00551856	0.00532375	0.0057549	0.00531287	0.00555144	0.00491504	0.00673449	0.00522535	0.00681912	0.00575846	0.00661832	0.0097139	0.00632666	0.00691819	0.010181	0.00982363	0.00597792	0.0121822	0.00563518	0.00676781	0.00660655	0.00894889
[0.5-0.6)	0.00427819	0.00425265	0.00701682	0.00571737	0.00437393	0.00464026	0.00463915	0.00588552	0.00515094	0.00504498	0.00528288	0.00486572	0.00522069	0.00453631	0.00632089	0.00477287	0.00599236	0.00517115	0.00618894	0.00941669	0.00578734	0.00639308	0.00985651	0.00968169	0.00577578	0.0123943	0.00531598	0.00632822	0.00597437	0.00973345
[0.4-0.5)	0.0042682	0.00418757	0.00587308	0.00564673	0.00421222	0.00465648	0.00444679	0.00556232	0.00505986	0.0051225	0.00535307	0.00490282	0.00532242	0.00455519	0.00631667	0.00473445	0.00525112	0.00478487	0.00595327	0.00868256	0.00549635	0.00593794	0.00949	0.00959351	0.00568094	0.0125087	0.00531731	0.00615207	0.0054266	0.0118272
[0.3-0.4)	0.00381506	0.0038486	0.00469246	0.00536152	0.00393789	0.0040323	0.00399032	0.00513605	0.00466581	0.00459184	0.00482863	0.00414536	0.00484396	0.00416335	0.00589529	0.00433328	0.00482752	0.00392035	0.00526667	0.00713566	0.0052118	0.00536285	0.00782026	0.00787645	0.00488971	0.0101806	0.00490038	0.00550523	0.00438259	0.0139526
[0.2-0.3)	0.00357716	0.00366534	0.0041498	0.00494036	0.00370888	0.00365646	0.00378307	0.00456052	0.004208	0.00424088	0.00433928	0.00363824	0.00441747	0.00385504	0.00520047	0.00396833	0.00430752	0.0038546	0.00453298	0.00566028	0.00480175	0.00471645	0.00599458	0.00620716	0.00419223	0.0079924	0.0044579	0.00486461	0.00423355	0.0107866
[0.1-0.2)	0.00577667	0.00629401	0.00678003	0.00792932	0.00654502	0.00574558	0.00649237	0.00791355	0.00731069	0.00714432	0.00706724	0.00579555	0.00698816	0.00624514	0.00843355	0.0064595	0.0073198	0.00715654	0.0072054	0.0088105	0.00835536	0.0074864	0.00875097	0.00911682	0.00666119	0.0112692	0.00741287	0.00771363	0.00748506	0.0191426
[0-0.1)	0.0448453	0.0488865	0.048962	0.0448118	0.048974	0.0445523	0.0447029	0.0490146	0.0495526	0.0449857	0.0489638	0.0488498	0.0451105	0.0492521	0.0451674	0.0448777	0.0488525	0.0685951	0.0453826	0.055762	0.0491752	0.0455863	0.0544766	0.0533566	0.0452727	0.0666832	0.0488823	0.0463949	0.0716642	0.0524379
Segmental duplications
Coverage	1006-01	1006-02	1006-05	1025-01	1025-02	1025-05	1298-01	1298-02	1298-04	1304-01	1304-02	1304-04	1390-01	1390-02	1390-05	1423-01	1423-02	1423-04	1426-01	1426-02	1426-03	1473-01	1473-02	1473-04	1481-01	1481-02	1481-05	1497-01	1497-02	1497-05
1	0.206934	0.204316	0.1778	0.18887	0.202857	0.220342	0.205255	0.167389	0.190908	0.192387	0.194345	0.201239	0.201239	0.208692	0.179598	0.196763	0.167509	0.168928	0.184814	0.14467	0.180518	0.175862	0.14429	0.154321	0.198761	0.149306	0.197922	0.165171	0.165571	0.137217
[0.9-1)	0.0146868	0.012229	0.0141672	0.0119892	0.0113897	0.0134479	0.0137077	0.0164652	0.0134679	0.0137077	0.0116495	0.0134879	0.0126486	0.014407	0.0129084	0.0145869	0.0131482	0.013308	0.0126886	0.0184234	0.0125887	0.0143871	0.0186632	0.0182436	0.0135878	0.0157059	0.013308	0.0132081	0.012269	0.0162654
[0.8-0.9)	0.0152463	0.016625	0.0173444	0.0160855	0.0164652	0.0169248	0.0154061	0.0201419	0.014427	0.0176042	0.0151464	0.0180438	0.0148666	0.017824	0.0159656	0.0156259	0.0157658	0.0138675	0.013328	0.0221601	0.0131282	0.0179439	0.0181037	0.0192627	0.0162054	0.0167849	0.0148666	0.0145069	0.0132281	0.0150465
[0.7-0.8)	0.0225997	0.0186432	0.0212609	0.0234589	0.0227995	0.021161	0.0223998	0.0258367	0.0191028	0.0213808	0.0205015	0.0217205	0.0190628	0.017744	0.0234989	0.0225597	0.0222999	0.018843	0.0212808	0.0224998	0.0195824	0.0227395	0.0223599	0.0234189	0.0227196	0.0196024	0.0196623	0.0219403	0.0193026	0.0214807
[0.6-0.7)	0.0319113	0.0296533	0.0333899	0.0314717	0.0295734	0.0301529	0.0325507	0.0279748	0.0280548	0.0297133	0.0324708	0.0304526	0.0265561	0.0278749	0.0324708	0.027735	0.0287941	0.0247977	0.0302927	0.029973	0.0287941	0.0276351	0.0313518	0.0312719	0.0271356	0.0285943	0.027735	0.028914	0.0289739	0.0304926
[0.5-0.6)	0.0414627	0.0395444	0.0359077	0.0410231	0.0364872	0.0392247	0.0395244	0.0389849	0.0350485	0.0378459	0.0409432	0.0375662	0.0382656	0.0393246	0.0371066	0.0386053	0.0368269	0.0337097	0.037766	0.036647	0.0368468	0.041063	0.0368269	0.0341892	0.0388251	0.0350884	0.0342492	0.0349685	0.0371066	0.0351484
[0.4-0.5)	0.0404836	0.0384454	0.0424018	0.0402238	0.0398641	0.0399241	0.0389649	0.0387451	0.0385053	0.042202	0.0397442	0.0378859	0.0393846	0.0377061	0.0449995	0.0404636	0.0382456	0.0402238	0.042242	0.0427415	0.0429014	0.0429214	0.0401439	0.0410431	0.0420022	0.038845	0.038845	0.0435808	0.0404436	0.0395244
[0.3-0.4)	0.0493556	0.0494755	0.0524528	0.045539	0.0486962	0.0485963	0.0517934	0.0514337	0.046638	0.0509541	0.0505745	0.0519732	0.0493955	0.0468778	0.0482766	0.0531122	0.0524728	0.0498951	0.0493556	0.0465581	0.0494355	0.052173	0.0489559	0.0521131	0.0456989	0.046698	0.0487561	0.0518733	0.0467979	0.048936
[0.2-0.3)	0.0636827	0.0591667	0.0657209	0.0646818	0.0607253	0.0607853	0.0623039	0.0659606	0.0626037	0.0624038	0.060006	0.0620042	0.0692177	0.0590668	0.0605455	0.062244	0.0617244	0.0637226	0.0691378	0.0612848	0.064422	0.0617045	0.0629833	0.0616046	0.0621241	0.0571286	0.0606654	0.06668	0.063383	0.064482
[0.1-0.2)	0.0858228	0.0907783	0.0895394	0.0954341	0.091158	0.0928364	0.0922969	0.0948946	0.0937956	0.0921171	0.0880008	0.0888201	0.0945349	0.0847437	0.0949745	0.0924168	0.0970527	0.0902188	0.0976321	0.0973524	0.0948346	0.0939954	0.10035	0.100629	0.0998701	0.103127	0.0929563	0.102088	0.087781	0.104546
[0-0.1)	0.427815	0.441123	0.450015	0.441223	0.439984	0.416605	0.425797	0.452173	0.457448	0.439684	0.446618	0.436807	0.434829	0.445739	0.449655	0.435888	0.46616	0.482486	0.441463	0.47769	0.456949	0.449575	0.475972	0.463902	0.43307	0.48912	0.451034	0.457069	0.485143	0.486862
Tandem repeats
Coverage	1006-01	1006-02	1006-05	1025-01	1025-02	1025-05	1298-01	1298-02	1298-04	1304-01	1304-02	1304-04	1390-01	1390-02	1390-05	1423-01	1423-02	1423-04	1426-01	1426-02	1426-03	1473-01	1473-02	1473-04	1481-01	1481-02	1481-05	1497-01	1497-02	1497-05
1	0.752345	0.749162	0.73471	0.741649	0.74184	0.73824	0.753342	0.730152	0.731612	0.761029	0.731847	0.729546	0.73821	0.72828	0.719996	0.725514	0.708893	0.666981	0.69538	0.643991	0.716291	0.710515	0.647096	0.649322	0.704398	0.603121	0.719072	0.693985	0.658129	0.659078
[0.9-1)	0.0187952	0.0199613	0.0277423	0.0220273	0.0196391	0.0190685	0.02149	0.025273	0.021595	0.0211065	0.0210764	0.0207563	0.0205453	0.0202273	0.0222082	0.020405	0.0256014	0.0172986	0.0197929	0.0226322	0.0216075	0.0249019	0.0234033	0.020881	0.0197004	0.0194323	0.0211387	0.0205464	0.0185208	0.0288158
[0.8-0.9)	0.0141736	0.0140135	0.0156337	0.0158936	0.0142619	0.013603	0.0147254	0.0170232	0.0149655	0.0142671	0.0150102	0.0145965	0.0148959	0.0146776	0.015799	0.0141767	0.0164028	0.0121158	0.0142993	0.0143055	0.0156441	0.0161492	0.0149759	0.0141445	0.0141652	0.0136207	0.0153032	0.0145207	0.0129607	0.0192047
[0.7-0.8)	0.0140114	0.0138462	0.014925	0.015534	0.0142214	0.0139314	0.0142546	0.0159175	0.0146589	0.0143315	0.0149302	0.0145612	0.0149821	0.0145103	0.0156566	0.0140707	0.0153365	0.0123923	0.0145394	0.0135105	0.0154934	0.015508	0.0146225	0.0135323	0.0146132	0.0137724	0.0149925	0.0147618	0.0127799	0.0185
[0.6-0.7)	0.0159528	0.0159881	0.0164652	0.0170898	0.0162168	0.016197	0.0159206	0.0175938	0.0165493	0.0163716	0.0166148	0.0167052	0.0171001	0.0165608	0.0176032	0.0161762	0.0173797	0.014476	0.0169713	0.0157002	0.0175896	0.0176884	0.016541	0.0158842	0.0176707	0.0160474	0.0168247	0.0172082	0.0146818	0.019716
[0.5-0.6)	0.0205723	0.0200423	0.0204861	0.021066	0.0203292	0.0211512	0.0202034	0.0211824	0.0208135	0.0204518	0.02112	0.021674	0.0212011	0.0210702	0.0217176	0.0208883	0.0211128	0.0184554	0.0215628	0.0204372	0.0219826	0.0222944	0.0216386	0.0205692	0.0232298	0.0207189	0.0214339	0.0220772	0.0194562	0.0231217
[0.4-0.5)	0.0198043	0.0193751	0.0195216	0.0201244	0.019823	0.0210733	0.0194375	0.0198407	0.020113	0.0193024	0.0207501	0.0215617	0.0209527	0.020562	0.0215056	0.0203531	0.0201369	0.0185156	0.0219837	0.0202491	0.0208665	0.0212541	0.0213923	0.0207397	0.0233347	0.0212042	0.0209267	0.0216428	0.0192369	0.0227371
[0.3-0.4)	0.0177944	0.017573	0.017468	0.0181664	0.0178848	0.0193512	0.0174161	0.0182683	0.0186331	0.017413	0.0187027	0.0193315	0.0186913	0.0190748	0.0195809	0.0191143	0.0188274	0.0177861	0.0206939	0.019743	0.019424	0.0199789	0.0205661	0.0198293	0.0215118	0.0211481	0.0194738	0.0204871	0.0182537	0.0222903
[0.2-0.3)	0.016382	0.0155277	0.0159414	0.0168933	0.0165795	0.0179316	0.0157002	0.0167613	0.017308	0.015033	0.0171864	0.0179388	0.0175044	0.0176884	0.0186497	0.0182194	0.0181571	0.0175491	0.0201598	0.0202543	0.0182589	0.0192358	0.0207636	0.0201951	0.0206846	0.0212998	0.0181779	0.0196619	0.018103	0.0227496
[0.1-0.2)	0.0146735	0.0142962	0.0144365	0.0151131	0.0150341	0.0160837	0.0141538	0.0151983	0.0155319	0.0127945	0.0161066	0.0164101	0.0156067	0.0162053	0.0175283	0.0171583	0.0172924	0.0180843	0.0201182	0.020854	0.0174098	0.0180137	0.0205723	0.0203447	0.0189459	0.0221281	0.0169328	0.0189604	0.018209	0.0230666
[0-0.1)	0.0954954	0.100215	0.102671	0.0964432	0.10417	0.103369	0.0933566	0.10279	0.10822	0.0878994	0.106656	0.106919	0.10031	0.111144	0.109755	0.113924	0.12086	0.186346	0.134499	0.188323	0.115433	0.114461	0.178428	0.184558	0.121745	0.227508	0.115724	0.136149	0.189669	0.14072

## Sheet: ExonGeneCoverage
Supplementary Data 4. The de novo assembly coverage of exons and genes. The gene annotation is from gencode.v18.
Coverage of repeats and genes = (length of the regions of interest (ROI) that are covered by the de novo assembly) / (length of the elements)
Table shows the proportions of the ROIs that are covered by the individual assembly at a certain coverage threshold. ROI that doesn't have 100% coverage is interrupted by either the inter-scaffold gap (most of the case) or excessive intra-scaffold gaps where variant discovery will not be performed using SoapAsmVar.
CDS
Coverage	Max	Rate	1006-01	Rate	1006-02	Rate	1006-05	Rate	1025-01	Rate	1025-02	Rate	1025-05	Rate	1298-01	Rate	1298-02	Rate	1298-04	Rate	1304-01	Rate	1304-02	Rate	1304-04	Rate	1390-01	Rate	1390-02	Rate	1390-05	Rate	1423-01	Rate	1423-02	Rate	1423-04	Rate	1426-01	Rate	1426-02	Rate	1426-03	Rate	1473-01	Rate	1473-02	Rate	1473-04
1	1169073	0.978954	1136177	0.951408	1134918	0.950354	1130117	0.946333	1135275	0.950653	1134628	0.950111	1134594	0.950082	1134819	0.950271	1131547	0.947531	1131768	0.947716	1134753	0.950215	1131267	0.947296	1133591	0.949242	1133955	0.949547	1132703	0.948499	1132537	0.94836	1134864	0.950308	1130727	0.946844	1070124	0.896097	1133021	0.948765	1108904	0.92857	1131237	0.947271	1131600	0.947575	1111034	0.930354	1112053
[0.9-1)	1104	0.000924464	2477	0.00207418	2513	0.00210433	3238	0.00271142	2618	0.00219225	2476	0.00207334	2908	0.00243509	2596	0.00217383	2983	0.00249789	2761	0.002312	2546	0.00213196	2834	0.00237312	2746	0.00229944	2746	0.00229944	2703	0.00226343	2957	0.00247612	2801	0.00234549	3003	0.00251464	2434	0.00203817	3110	0.00260424	5004	0.00419023	2865	0.00239908	3239	0.00271226	5000	0.00418688	5047
[0.8-0.9)	1069	0.000895155	2398	0.00200803	2479	0.00207586	2941	0.00246272	2631	0.00220314	2451	0.00205241	2896	0.00242504	2685	0.00224836	2973	0.00248952	2903	0.0024309	2656	0.00222407	2909	0.00243593	2661	0.00222826	2760	0.00231116	2790	0.00233628	2875	0.00240746	2855	0.00239071	2967	0.0024845	2284	0.00191257	3053	0.00255651	4689	0.00392646	3071	0.00257158	3154	0.00264109	4916	0.00411654	4726
[0.7-0.8)	1091	0.000913578	2567	0.00214955	2411	0.00201891	3088	0.00258582	2579	0.00215959	2420	0.00202645	2930	0.00245351	2611	0.00218639	3227	0.00270221	3031	0.00253809	2696	0.00225757	2884	0.00241499	2832	0.00237145	2834	0.00237312	2709	0.00226845	2872	0.00240495	2784	0.00233126	3079	0.00257828	2317	0.0019402	3091	0.00258833	4822	0.00403783	3029	0.00253641	3040	0.00254562	4872	0.0040797	4433
[0.6-0.7)	1049	0.000878408	2729	0.0022852	2850	0.00238652	3513	0.0029417	2996	0.00250878	2586	0.00216546	3136	0.00262601	2928	0.00245184	3429	0.00287136	3065	0.00256656	3109	0.0026034	3033	0.00253976	3089	0.00258666	3096	0.00259252	3049	0.00255316	3238	0.00271142	3023	0.00253139	3408	0.00285378	2533	0.00212107	3359	0.00281275	4937	0.00413413	3309	0.00277088	3164	0.00264946	4745	0.00397335	4820
[0.5-0.6)	1081	0.000905204	2660	0.00222742	2707	0.00226678	3389	0.00283787	2888	0.00241834	2814	0.00235638	3271	0.00273906	3001	0.00251297	3223	0.00269886	3232	0.0027064	2973	0.00248952	3232	0.0027064	2975	0.00249119	3182	0.00266453	2995	0.00250794	3289	0.00275413	3124	0.00261596	3381	0.00283117	2666	0.00223245	3368	0.00282028	5046	0.0042254	3177	0.00266035	3545	0.0029685	4738	0.00396749	5026
[0.4-0.5)	744	0.000623008	1707	0.0014294	1874	0.00156924	2241	0.00187656	1941	0.00162535	1892	0.00158432	2095	0.0017543	2132	0.00178529	2162	0.00181041	2164	0.00181208	1919	0.00160693	2390	0.00200133	1881	0.00157511	2172	0.00181878	2092	0.00175179	2205	0.00184642	2016	0.00168815	2112	0.00176854	1863	0.00156003	2302	0.00192764	3583	0.00300032	2216	0.00185563	2283	0.00191173	3567	0.00298692	3527
[0.3-0.4)	776	0.000649804	1528	0.00127951	1389	0.00116312	1606	0.00134483	1549	0.0012971	1561	0.00130714	1519	0.00127197	1487	0.00124518	1710	0.00143191	1681	0.00140763	1608	0.0013465	1638	0.00137162	1424	0.00119242	1624	0.0013599	1543	0.00129207	1711	0.00143275	1556	0.00130296	1631	0.00136576	1654	0.00138502	1717	0.00143778	2756	0.00230781	1786	0.00149555	1715	0.0014361	2813	0.00235554	2898
[0.2-0.3)	655	0.000548482	1364	0.00114218	1364	0.00114218	1597	0.00133729	1561	0.00130714	1414	0.00118405	1508	0.00126276	1380	0.00115558	1539	0.00128872	1554	0.00130128	1470	0.00123094	1499	0.00125523	1345	0.00112627	1480	0.00123932	1424	0.00119242	1580	0.00132305	1538	0.00128789	1484	0.00124267	1543	0.00129207	1647	0.00137916	2456	0.0020566	1587	0.00132892	1604	0.00134315	2324	0.00194606	2476
[0.1-0.2)	589	0.000493215	1282	0.00107352	1300	0.00108859	1536	0.00128621	1523	0.00127532	1318	0.00110366	1241	0.00103918	1363	0.00114134	1371	0.00114804	1489	0.00124685	1407	0.00117819	1397	0.00116981	1339	0.00112125	1410	0.0011807	1386	0.0011606	1454	0.00121755	1421	0.00118991	1519	0.00127197	1370	0.00114721	1566	0.00131133	2171	0.00181794	1544	0.00129291	1518	0.00127114	2058	0.00172332	2062
[0-0.1)	16975	0.0142145	39317	0.0329231	40401	0.0338308	40940	0.0342822	38645	0.0323604	40646	0.034036	38108	0.0319107	39204	0.0328285	40042	0.0335302	40558	0.0339623	39069	0.0327155	41123	0.0344354	40323	0.0337655	38947	0.0326133	40812	0.034175	39488	0.0330663	38224	0.0320079	40895	0.0342445	105418	0.0882746	37972	0.0317969	49838	0.0417332	40385	0.0338174	39344	0.0329457	48139	0.0403105	47138
#Max indicates the maximum of all the inidividuals
Gene
Coverage	Max	Rate	1006-01	Rate	1006-02	Rate	1006-05	Rate	1025-01	Rate	1025-02	Rate	1025-05	Rate	1298-01	Rate	1298-02	Rate	1298-04	Rate	1304-01	Rate	1304-02	Rate	1304-04	Rate	1390-01	Rate	1390-02	Rate	1390-05	Rate	1423-01	Rate	1423-02	Rate	1423-04	Rate	1426-01	Rate	1426-02	Rate	1426-03	Rate	1473-01	Rate	1473-02	Rate	1473-04
1	37779	0.657655	31227	0.543598	30779	0.535799	28594	0.497763	30034	0.522831	30800	0.536165	30561	0.532005	30470	0.53042	28839	0.502028	29705	0.517103	30584	0.532405	29915	0.520759	30046	0.523039	30243	0.526469	30301	0.527478	29652	0.516181	30226	0.526173	28783	0.501053	28138	0.489825	29558	0.514544	26760	0.465837	29433	0.512368	28954	0.50403	26652	0.463957	27054
[0.9-1)	1359	0.0236574	1211	0.021081	1168	0.0203325	1099	0.0191313	1101	0.0191662	1144	0.0199147	1299	0.0226129	1203	0.0209418	1123	0.0195491	1165	0.0202803	1157	0.020141	1180	0.0205414	1168	0.0203325	1219	0.0212203	1167	0.0203151	1153	0.0200714	1174	0.0204369	1078	0.0187658	1038	0.0180695	1109	0.0193054	1207	0.0210114	1063	0.0185047	1081	0.018818	1204	0.0209592	1237
[0.8-0.9)	1503	0.0261642	1410	0.0245452	1420	0.0247193	1291	0.0224737	1406	0.0244756	1399	0.0243537	1410	0.0245452	1426	0.0248237	1374	0.0239185	1395	0.0242841	1468	0.0255549	1411	0.0245626	1383	0.0240752	1364	0.0237445	1357	0.0236226	1292	0.0224911	1370	0.0238489	1392	0.0242319	1246	0.0216903	1356	0.0236052	1354	0.0235704	1349	0.0234833	1324	0.0230481	1414	0.0246148	1485
[0.7-0.8)	1838	0.0319958	1903	0.0331273	1829	0.0318392	1832	0.0318914	1739	0.0302724	1872	0.0325877	1891	0.0329184	1842	0.0320655	1766	0.0307424	1835	0.0319436	1767	0.0307599	1855	0.0322918	1844	0.0321003	1899	0.0330577	1838	0.0319958	1779	0.0309688	1835	0.0319436	1787	0.031108	1614	0.0280964	1750	0.0304639	1779	0.0309688	1739	0.0302724	1799	0.0313169	1741	0.0303073	1757
[0.6-0.7)	2199	0.0382801	2393	0.0416572	2335	0.0406476	2282	0.039725	2293	0.0399164	2305	0.0401253	2402	0.0418139	2354	0.0409783	2279	0.0396727	2316	0.0403168	2315	0.0402994	2223	0.0386979	2334	0.0406302	2310	0.0402124	2369	0.0412394	2344	0.0408042	2245	0.0390809	2257	0.0392898	2170	0.0377753	2241	0.0390112	2148	0.0373923	2315	0.0402994	2270	0.0395161	2180	0.0379493	2294
[0.5-0.6)	2780	0.0483941	3271	0.0569414	3288	0.0572374	3153	0.0548873	3209	0.0558621	3286	0.0572025	3308	0.0575855	3266	0.0568544	3160	0.0550091	3289	0.0572548	3215	0.0559666	3186	0.0554617	3315	0.0577074	3184	0.0554269	3201	0.0557229	3114	0.0542084	3336	0.0580729	3037	0.052868	2970	0.0517016	3166	0.0551136	3045	0.0530072	3212	0.0559144	3185	0.0554443	3041	0.0529376	3101
[0.4-0.5)	2548	0.0443555	3125	0.0543999	3146	0.0547654	3205	0.0557925	3152	0.0548699	3128	0.0544521	3274	0.0569936	3232	0.0562625	3085	0.0537035	3219	0.0560362	3270	0.056924	3175	0.0552703	3235	0.0563147	3193	0.0555836	3235	0.0563147	3142	0.0546958	3201	0.0557229	3132	0.0545217	3157	0.0549569	3221	0.056071	3162	0.055044	3134	0.0545565	3094	0.0538602	3178	0.0553225	3246
[0.3-0.4)	2392	0.0416398	3417	0.059483	3387	0.0589607	3616	0.0629472	3582	0.0623553	3452	0.0600923	3504	0.0609975	3480	0.0605797	3674	0.0639568	3516	0.0612064	3507	0.0610497	3664	0.0637827	3573	0.0621986	3548	0.0617634	3544	0.0616938	3535	0.0615371	3634	0.0632605	3561	0.0619897	3737	0.0650535	3668	0.0638524	3672	0.063922	3562	0.0620071	3736	0.0650361	3723	0.0648098	3705
[0.2-0.3)	2029	0.0353207	3485	0.0606667	3557	0.0619201	4238	0.0737749	3930	0.0684133	3511	0.0611193	3557	0.0619201	3790	0.0659762	4148	0.0722082	3820	0.0664984	3683	0.0641135	3791	0.0659936	3677	0.0640091	3748	0.065245	3567	0.0620942	3952	0.0687962	3795	0.0660632	4111	0.0715641	4031	0.0701715	3856	0.0671251	4371	0.0760902	3987	0.0694055	4072	0.0708852	4418	0.0769083	4291
[0.1-0.2)	1365	0.0237619	2565	0.0446514	2762	0.0480808	3958	0.0689007	3300	0.0574463	2791	0.0485856	2858	0.0497519	2908	0.0506223	3838	0.0668117	3198	0.0556706	2970	0.0517016	3181	0.0553747	3043	0.0529724	3121	0.0543302	3031	0.0527635	3612	0.0628775	3057	0.0532161	3997	0.0695796	3673	0.0639394	3623	0.063069	4824	0.083976	3544	0.0616938	3908	0.0680303	4867	0.0847245	4676
[0-0.1)	1653	0.0287754	3438	0.0598486	3774	0.0656976	4177	0.072713	3699	0.064392	3757	0.0654017	3381	0.0588563	3474	0.0604752	4159	0.0723997	3987	0.0694055	3509	0.0610845	3864	0.0672643	3827	0.0666202	3616	0.0629472	3835	0.0667595	3870	0.0673688	3572	0.0621812	4310	0.0750283	5671	0.0987205	3897	0.0678388	5123	0.089181	4107	0.0714945	4022	0.0700148	5027	0.0875098	4599
[truncated: 13 more columns]
